# Supplementary material for: The characterization and antibiotic resistance profiles of clinical Escherichia coli O25b-B2-ST131 isolates in Kuwait
Source: BMC Microbiol. 2014 Aug 28;14:214. doi: 10.1186/s12866-014-0214-6 (PMC4159528; doi:10.1186/s12866-014-0214-6)
Supplement: Additional file 1: Table S1. — Specimen types and Demographics of E. coli O25b-B2-ST131 isolates. Samples from pus, skin and wound have been illustrated under soft tissue. [file 12866_2014_214_MOESM1_ESM.zip]

Archive with 37 entries (37 files):
- 12866_2014_214_MOESM1_ESM/12866_2014_214_add1.docx
- 12866_2014_214_MOESM1_ESM/12866_2014_214_add10.pdf
- 12866_2014_214_MOESM1_ESM/12866_2014_214_add11.pdf
- 12866_2014_214_MOESM1_ESM/12866_2014_214_add12.pdf
- 12866_2014_214_MOESM1_ESM/12866_2014_214_add13.pdf
- 12866_2014_214_MOESM1_ESM/12866_2014_214_add14.pdf
- 12866_2014_214_MOESM1_ESM/12866_2014_214_add15.pdf
- 12866_2014_214_MOESM1_ESM/12866_2014_214_add16.pdf
- 12866_2014_214_MOESM1_ESM/12866_2014_214_add17.pdf
- 12866_2014_214_MOESM1_ESM/12866_2014_214_add18.pdf
- 12866_2014_214_MOESM1_ESM/12866_2014_214_add19.pdf
- 12866_2014_214_MOESM1_ESM/12866_2014_214_add2.pdf
- 12866_2014_214_MOESM1_ESM/12866_2014_214_add20.pdf
- 12866_2014_214_MOESM1_ESM/12866_2014_214_add21.pdf
- 12866_2014_214_MOESM1_ESM/12866_2014_214_add22.pdf
- 12866_2014_214_MOESM1_ESM/12866_2014_214_add23.pdf
- 12866_2014_214_MOESM1_ESM/12866_2014_214_add24.pdf
- 12866_2014_214_MOESM1_ESM/12866_2014_214_add25.pdf
- 12866_2014_214_MOESM1_ESM/12866_2014_214_add26.pdf
- 12866_2014_214_MOESM1_ESM/12866_2014_214_add27.pdf
- 12866_2014_214_MOESM1_ESM/12866_2014_214_add28.pdf
- 12866_2014_214_MOESM1_ESM/12866_2014_214_add29.pdf
- 12866_2014_214_MOESM1_ESM/12866_2014_214_add3.pdf
- 12866_2014_214_MOESM1_ESM/12866_2014_214_add30.pdf
- 12866_2014_214_MOESM1_ESM/12866_2014_214_add31.pdf
- 12866_2014_214_MOESM1_ESM/12866_2014_214_add32.pdf
- 12866_2014_214_MOESM1_ESM/12866_2014_214_add33.pdf
- 12866_2014_214_MOESM1_ESM/12866_2014_214_add34.pdf
- 12866_2014_214_MOESM1_ESM/12866_2014_214_add35.pdf
- 12866_2014_214_MOESM1_ESM/12866_2014_214_add36.jpeg
- 12866_2014_214_MOESM1_ESM/12866_2014_214_add37.docx
- 12866_2014_214_MOESM1_ESM/12866_2014_214_add4.pdf
- 12866_2014_214_MOESM1_ESM/12866_2014_214_add5.pdf
- 12866_2014_214_MOESM1_ESM/12866_2014_214_add6.pdf
- 12866_2014_214_MOESM1_ESM/12866_2014_214_add7.pdf
- 12866_2014_214_MOESM1_ESM/12866_2014_214_add8.pdf
- 12866_2014_214_MOESM1_ESM/12866_2014_214_add9.pdf
